# Supplementary material for: Adsorption of Macrolide Antibiotics and a Metabolite onto Polyethylene Terephthalate and Polyethylene Microplastics in Aquatic Environments
Source: Antibiotics (Basel). 2024 Apr 29;13(5):408. doi: 10.3390/antibiotics13050408 (PMC11117229; doi:10.3390/antibiotics13050408)
Supplement: Supplementary file 1 [file antibiotics-13-00408-s001.zip]

Archive with 1 entries (1 files):
- antibiotics-2973784-SI.pdf
